# Supplementary material for: Maturing Human CD127+ CCR7+ PDL1+ Dendritic Cells Express AIRE in the Absence of Tissue Restricted Antigens
Source: Front Immunol. 2019 Jan 14;9:2902. doi: 10.3389/fimmu.2018.02902 (PMC6340304; doi:10.3389/fimmu.2018.02902)
Supplement: Supplementary file 3 [file Table_2.xls]

## Sheet: Sheet1
Tag	Marker	Supplier	Clone
89Y	CD45	Fluidigm	HI30
141Pr	EpCAM	Fluidigm	9C4
142Nd	CD19	Fluidigm	HIB19
142Nd	CD34	BioLegend	581
143Nd	CD117	Fluidigm	104D2
144Nd	CD11b	Fluidigm	ICRF44
145Nd	CD4	Fluidigm	RPA-T4
146Nd	CD8a	Fluidigm	RPA-T8
147Sm	NKp44	BioLegend	P44-8
148Nd	CD80	BioLegend	2D10.4
149Sm	CD25	Fluidigm	2A3
150Nd	CD86	Fluidigm	IT2.2
151Eu	CD123	Fluidigm	6H6
152Sm	ICOS-L	BioLegend	2D3
153Eu	BDCA2	Fluidigm	201A
154Sm	CD3	Fluidigm	UCHT1
155Gd	CD103	BioLegend	Ber-ACT8
158Gd	PDL1	BioLegend	29E.2A3
159Tb	CD11c	Fluidigm	Bu15
160Gd	CD14	Fluidigm	M5E2
162Dy	CD16	BioLegend	3G8
163Dy	CRTH2	Fluidigm	BM16
165Ho	CD40	Fluidigm	5C3
166Er	FceRI	BioLegend	AER-37
167Er	CD70	BioLegend	113-16
168Er	CD127	Fluidigm	A019D5
169Tm	BDCA4	Fluidigm	12C2
170Er	HLA-DR	Fluidigm	L243
171Yb	CD5	BioLegend	UCHT2
172Yb	PDL2	Fluidigm	24F.10C12
173Yb	BDCA3	Fluidigm	1A4
174Yb	CD94	Fluidigm	HP-3D9
175Lu	CD161	BioLegend	HP-3G10
176Yb	CD56	Fluidigm	HCD56
